# Supplementary material for: Dapagliflozin-affected endothelial dysfunction and altered gut microbiota in mice with heart failure
Source: PeerJ. 2023 Jul 26;11:e15589. doi: 10.7717/peerj.15589 (PMC10386824; doi:10.7717/peerj.15589)
Supplement: Supplemental Information 12 [file peerj-11-15589-s012.xlsx]

## Sheet: A
	Con					HF					HF+Dapa
Pre	0	0	0	0	0	0	0	0	0	0	0	0	0	0	0
-9	31.71	35.75	38.54	38.75	36.74	23.13	22.11	17.08	16.78	16.45	23.71	26.17	24.02	29.82	29.53
-8	50.9	54.62	46.81	52.78	55.92	17.87	22.2	20.72	21.47	16.51	28.65	28.67	30.13	26.05	23.86
-7	69.63	59.87	67.05	58.33	69.77	20.15	25.52	20.65	17.85	21.51	31.19	25.65	29.94	27.18	33.95
-6	71.38	81.15	74.67	72.26	80.06	16.47	19.54	14.77	13.05	15.81	30.59	33.82	28.47	35.43	33.17
-5	74.27	80.57	81.8	74.84	79.74	16.16	24.92	17.34	16.06	15.95	26.4	27.97	29.95	25	31.35
-4	73.64	82.98	76.73	78.82	82.81	23.55	17.02	20.14	18.57	17.64	28.21	31.8	33.53	25.54	29.19

## Sheet: B
Con	HF	HF+Dapa
322.9	83.99	192.8
305.6	120.1	172.1
334	101.3	181.3
286.9	75.91	136.3
345.3	95.83	145.2

## Sheet: C
Con	HF	HF+Dapa
14.49	126.32	27.87
10.41	152.29	36.18
18.65	85.45	20.24
16.02	106.03	19.55
19.23	133.36	22.02

## Sheet: D
Con	HF	HF+Dapa
19.57	149.3	30.03
12.54	128.07	35.95
17.37	201.08	67.03
21.39	140.72	31.78
19.67	150.18	43.61

## Sheet: E
Con	HF	HF+Dapa
4.26	30	6.21
5.37	22.7	7.7
2.43	27.72	7.7
5.33	28.99	3.92
4.39	26.43	8.14

## Sheet: F
Con	HF	HF+Dapa
0	49.39	0
0	51.61	0
0	54.14	0
0	46.03	0
0	54.37	0
