# Supplementary material for: Dapagliflozin-affected endothelial dysfunction and altered gut microbiota in mice with heart failure
Source: PeerJ. 2023 Jul 26;11:e15589. doi: 10.7717/peerj.15589 (PMC10386824; doi:10.7717/peerj.15589)
Supplement: Supplemental Information 18 — con_1-R1: ZTPSN21HD929-1_1_R1; con_1-R2: ZTPSN21HD929-1_1_R2.; con_2-R1: ZTPSN21HD930-1_2; con_2-R2: ZTPSN21HD930-1_2_R2; con_3-R1: ZTPSN21HD931-1_3_R1; con_3-R2: ZTPSN21HD931-1_3_R2 [file peerj-11-15589-s018.zip]

Archive with 6 entries (6 files):
- ZTPSN21HD929-1_1_R1.fq.gz
- ZTPSN21HD929-1_1_R2.fq.gz
- ZTPSN21HD930-1_2_R1.fq.gz
- ZTPSN21HD930-1_2_R2.fq.gz
- ZTPSN21HD931-1_3_R1.fq.gz
- ZTPSN21HD931-1_3_R2.fq.gz
