# Supplementary material for: Dapagliflozin-affected endothelial dysfunction and altered gut microbiota in mice with heart failure
Source: PeerJ. 2023 Jul 26;11:e15589. doi: 10.7717/peerj.15589 (PMC10386824; doi:10.7717/peerj.15589)
Supplement: Supplemental Information 19 — con_4-R1: ZTPSN21HD932-1_4_R1; con_4-R2: ZTPSN21HD932-1_4_R2.; con_5-R1: ZTPSN21HD933-1_5_R1; con_5-R2: ZTPSN21HD933-1_5_R2; HF_1-R1: ZTPSN21HD934-3_1_R1; HF_1-R2: ZTPSN21HD934-3_1_R2 [file peerj-11-15589-s019.zip]

Archive with 6 entries (6 files):
- ZTPSN21HD932-1_4_R1.fq.gz
- ZTPSN21HD932-1_4_R2.fq.gz
- ZTPSN21HD933-1_5_R1.fq.gz
- ZTPSN21HD933-1_5_R2.fq.gz
- ZTPSN21HD934-3_1_R1.fq.gz
- ZTPSN21HD934-3_1_R2.fq.gz
