# Supplementary material for: Dapagliflozin-affected endothelial dysfunction and altered gut microbiota in mice with heart failure
Source: PeerJ. 2023 Jul 26;11:e15589. doi: 10.7717/peerj.15589 (PMC10386824; doi:10.7717/peerj.15589)
Supplement: Supplemental Information 20 — HF_2-R1: ZTPSN21HD935-3_2_R1; HF_2-R2: ZTPSN21HD935-3_2_R2; HF_3-R1: ZTPSN21HD936-3_3_R1; HF_3-R2: ZTPSN21HD936-3_3_R2; HF_4-R1: ZTPSN21HD937-3_4_R1; HF_4-R2: ZTPSN21HD937-3_4_R2 [file peerj-11-15589-s020.zip]

Archive with 6 entries (6 files):
- ZTPSN21HD935-3_2_R1.fq.gz
- ZTPSN21HD935-3_2_R2.fq.gz
- ZTPSN21HD936-3_3_R1.fq.gz
- ZTPSN21HD936-3_3_R2.fq.gz
- ZTPSN21HD937-3_4_R1.fq.gz
- ZTPSN21HD937-3_4_R2.fq.gz
