# Supplementary material for: Dapagliflozin-affected endothelial dysfunction and altered gut microbiota in mice with heart failure
Source: PeerJ. 2023 Jul 26;11:e15589. doi: 10.7717/peerj.15589 (PMC10386824; doi:10.7717/peerj.15589)
Supplement: Supplemental Information 21 — HF_5-R1: ZTPSN21HD938-3_5_R1; HF_5-R2: ZTPSN21HD938-3_5_R2; HF_Dapa_1-R1: ZTPSN21HD939-4_1_R1; HF_Dapa_1-R2: ZTPSN21HD939-4_1_R2; HF_Dapa_2-R1: ZTPSN21HD940-4_2_R1; HF_Dpa_2-R2: ZTPSN21HD940-4_2_R2 [file peerj-11-15589-s021.zip]

Archive with 6 entries (6 files):
- ZTPSN21HD938-3_5_R1.fq.gz
- ZTPSN21HD938-3_5_R2.fq.gz
- ZTPSN21HD939-4_1_R1.fq.gz
- ZTPSN21HD939-4_1_R2.fq.gz
- ZTPSN21HD940-4_2_R1.fq.gz
- ZTPSN21HD940-4_2_R2.fq.gz
