# Supplementary material for: Dapagliflozin-affected endothelial dysfunction and altered gut microbiota in mice with heart failure
Source: PeerJ. 2023 Jul 26;11:e15589. doi: 10.7717/peerj.15589 (PMC10386824; doi:10.7717/peerj.15589)
Supplement: Supplemental Information 22 — HF_Dapa_3-R1: ZTPSN21HD941-4_3_R1; HF_Dapa_3-R2: ZTPSN21HD941-4_3_R2; HF_Dapa_4-R1: ZTPSN21HD942-4_4_R1; HF_Dapa_4-R2: ZTPSN21HD942-4_4_R2; HF_dapa_5-R1: ZTPSN21HD943-4_5_R1; HF_dapa_5-R2: ZTPSN21HD943-4_5_R2 [file peerj-11-15589-s022.zip]

Archive with 6 entries (6 files):
- ZTPSN21HD941-4_3_R1.fq.gz
- ZTPSN21HD941-4_3_R2.fq.gz
- ZTPSN21HD942-4_4_R1.fq.gz
- ZTPSN21HD942-4_4_R2.fq.gz
- ZTPSN21HD943-4_5_R1.fq.gz
- ZTPSN21HD943-4_5_R2.fq.gz
